# Supplementary material for: Species Diversity and Distribution of Amphibians in Tangjiahe National Nature Reserve, China
Source: Biology (Basel). 2025 May 27;14(6):614. doi: 10.3390/biology14060614 (PMC12189923; doi:10.3390/biology14060614)
Supplement: Supplementary file 1 [file biology-14-00614-s001.zip]

Archive with 1 entries (1 files):
- biology-3633953-supplementary.pdf
